# Supplementary material for: LDH-to-Albumin Ratio (LAR) in Solid Tumor Patients with Cytopenia: A Simple Biomarker to Predict Bone Marrow Metastasis
Source: J Clin Med. 2025 Oct 18;14(20):7379. doi: 10.3390/jcm14207379 (PMC12564924; doi:10.3390/jcm14207379)
Supplement: Supplementary file 1 [file jcm-14-07379-s001.zip]

Archive with 1 entries (1 files):
- jcm-3900717-supplementary.pdf
